# Supplementary material for: Use of Ultrasound in Introducing Anatomical Pathology to Preclinical Medical Students, in Correlation with Physical Exam Curricula
Source: MedEdPORTAL. 2020 Sep 25;16:10950. doi: 10.15766/mep_2374-8265.10950 (PMC7521063; doi:10.15766/mep_2374-8265.10950)
Supplement: Supplementary file 1 — Session 1 FAST Exam & the Trauma Patient.pptxSession 2 Cardiac and Lung.pptxSession 3 Gallbladder, Kidneys, & AAA.pptxSession 4 Ocular US & Central Access.pptxSession 1 Instructor Script.docxSession 2 Instructor Script.docxSession 3 Instructor Script.docxSession 4 Instructor Script.docxSurvey Questions.docx [file mep_2374-8265.10950-s001.zip]

Archive with 10 entries (10 files):
- A. Session 1 FAST Exam & the Trauma Patient.pptx
- B. Session 2 Cardiac and Lung.pptx
- C. Session 3 Gallbladder, Kidneys, & AAA.pptx
- D. Session 4 Ocular US & Central Access.pptx
- E. Session 1 Instructor Script.docx
- F. Session 2 Instructor Script.docx
- G. Session 3 Instructor Script.docx
- H. Session 4 Instructor Script.docx
- I. Survey Questions.docx
- _Educational_Summary_Report_10950.pdf
